# Supplementary material for: Experiential Learning in a Gamified Pharmacy Simulation: A Qualitative Exploration Guided by Semantic Analysis
Source: Pharmacy (Basel). 2021 Apr 15;9(2):81. doi: 10.3390/pharmacy9020081 (PMC8167508; doi:10.3390/pharmacy9020081)
Supplement: Supplementary file 1 [file pharmacy-09-00081-s001.zip]

Archive with 1 entries (1 files):
- pharmacy-1173994-supplementary.pdf
